# Supplementary material for: Functional genomic delineation of TLR-induced transcriptional networks
Source: BMC Genomics. 2007 Oct 29;8:394. doi: 10.1186/1471-2164-8-394 (PMC2175519; doi:10.1186/1471-2164-8-394)
Supplement: Additional file 1 — The file lists the genes that were induced by TLR activation and their assignment into the agent specific, LPS+PIC and universal clusters. [file 1471-2164-8-394-S1.xls]

## Sheet: Agent specific
ENSID	SYMBOL	CLUSTER
ENSMUSG00000000861	Bcl11a	LPS
ENSMUSG00000001510	Dlx3	LPS
ENSMUSG00000002147	Stat6	LPS
ENSMUSG00000002240	4930432K09Rik	LPS
ENSMUSG00000002384	Bmp8b	LPS
ENSMUSG00000004056	Akt2	LPS
ENSMUSG00000004936	Map2k1	LPS
ENSMUSG00000004952	Rasa4	LPS
ENSMUSG00000005054	Cstb	LPS
ENSMUSG00000005354	Txn2	LPS
ENSMUSG00000005575	Ube2m	LPS
ENSMUSG00000005892	Trh	LPS
ENSMUSG00000006310	Rog	LPS
ENSMUSG00000006576	Slc4a3	LPS
ENSMUSG00000007458	M6pr	LPS
ENSMUSG00000007659	Bcl2l1	LPS
ENSMUSG00000007836	Hnrpa0	LPS
ENSMUSG00000008730	Hipk1	LPS
ENSMUSG00000009185	Ccl8	LPS
ENSMUSG00000012519	9130019I15Rik	LPS
ENSMUSG00000013974	1810033B17Rik	LPS
ENSMUSG00000014867	Surf4	LPS
ENSMUSG00000015476	ORF31	LPS
ENSMUSG00000015839	Nfe2l2	LPS
ENSMUSG00000015947	Fcgr1	LPS
ENSMUSG00000016206	H2-M3	LPS
ENSMUSG00000017999	Ddx27	LPS
ENSMUSG00000018293	Pfn1	LPS
ENSMUSG00000018659	Pnpo	LPS
ENSMUSG00000018707	Dnchc1	LPS
ENSMUSG00000019189	3732413I11Rik	LPS
ENSMUSG00000019432	Bat1a	LPS
ENSMUSG00000019433	Rgs19ip1	LPS
ENSMUSG00000019843	---	LPS
ENSMUSG00000019849	Prep	LPS
ENSMUSG00000019854	---	LPS
ENSMUSG00000020021	Fgd6	LPS
ENSMUSG00000020089	Pyp	LPS
ENSMUSG00000020151	Ptprr	LPS
ENSMUSG00000020183	Cpm	LPS
ENSMUSG00000020279	Il9r	LPS
ENSMUSG00000020349	Ppp2ca	LPS
ENSMUSG00000020611	Gna13	LPS
ENSMUSG00000020698	Cct6b	LPS
ENSMUSG00000020849	Ywhae	LPS
ENSMUSG00000021038	AI413782	LPS
ENSMUSG00000021067	Sav1	LPS
ENSMUSG00000021277	Traf3	LPS
ENSMUSG00000021395	Spin	LPS
ENSMUSG00000021451	Sema4d	LPS
ENSMUSG00000021466	---	LPS
ENSMUSG00000021469	Msx2	LPS
ENSMUSG00000021948	Prkcd	LPS
ENSMUSG00000022037	Clu	LPS
ENSMUSG00000022124	Fbxl3	LPS
ENSMUSG00000022216	Psme1	LPS
ENSMUSG00000022237	5730557B15Rik	LPS
ENSMUSG00000022489	Pde1b	LPS
ENSMUSG00000022564	Grina	LPS
ENSMUSG00000022575	Gsdmdc1	LPS
ENSMUSG00000022587	Ly6e	LPS
ENSMUSG00000023951	Vegfa	LPS
ENSMUSG00000023991	Foxp4	LPS
ENSMUSG00000024019	1300018I05Rik	LPS
ENSMUSG00000024091	Vapa	LPS
ENSMUSG00000024097	Sfrs7	LPS
ENSMUSG00000024308	---	LPS
ENSMUSG00000024457	---	LPS
ENSMUSG00000024538	Ppic	LPS
ENSMUSG00000024659	Anxa1	LPS
ENSMUSG00000024677	---	LPS
ENSMUSG00000024757	Slc22a19	LPS
ENSMUSG00000024807	D530017H19Rik	LPS
ENSMUSG00000025003	Cyp2c39	LPS
ENSMUSG00000025024	Smndc1	LPS
ENSMUSG00000025178	Pi4k2a	LPS
ENSMUSG00000025626	Phf6	LPS
ENSMUSG00000025871	4833439L19Rik	LPS
ENSMUSG00000026116	D1Bwg0491e	LPS
ENSMUSG00000026203	Dnajb10	LPS
ENSMUSG00000026626	Ppp2r5a	LPS
ENSMUSG00000027361	Gabpb1	LPS
ENSMUSG00000027434	Nkx2-2	LPS
ENSMUSG00000027482	1700058C13Rik	LPS
ENSMUSG00000027639	Samhd1	LPS
ENSMUSG00000027642	Rpn2	LPS
ENSMUSG00000027712	Anxa5	LPS
ENSMUSG00000027806	1810043J12Rik	LPS
ENSMUSG00000027963	Extl2	LPS
ENSMUSG00000028035	---	LPS
ENSMUSG00000028042	Zfp67	LPS
ENSMUSG00000028278	C030003H22Rik	LPS
ENSMUSG00000028494	Adfp	LPS
ENSMUSG00000028517	Ppap2b	LPS
ENSMUSG00000028552	Eps15	LPS
ENSMUSG00000028643	2410005K17Rik	LPS
ENSMUSG00000028837	Psmb2	LPS
ENSMUSG00000028885	Smpdl3b	LPS
ENSMUSG00000028893	Sesn2	LPS
ENSMUSG00000028979	Masp2	LPS
ENSMUSG00000029174	Tbc1d1	LPS
ENSMUSG00000029245	---	LPS
ENSMUSG00000029364	---	LPS
ENSMUSG00000029415	Sdad1	LPS
ENSMUSG00000029471	Camkk2	LPS
ENSMUSG00000029640	Usp12	LPS
ENSMUSG00000029649	2510048O06Rik	LPS
ENSMUSG00000029780	Nt5c3	LPS
ENSMUSG00000029826	Zc3hav1	LPS
ENSMUSG00000029883	1700074P13Rik	LPS
ENSMUSG00000029994	Anxa4	LPS
ENSMUSG00000030057	Cnbp1	LPS
ENSMUSG00000030082	Sec61a1	LPS
ENSMUSG00000030275	Etnk1	LPS
ENSMUSG00000030452	Nipa2	LPS
ENSMUSG00000030591	Psmd8	LPS
ENSMUSG00000030720	Cln3	LPS
ENSMUSG00000030744	Rps3	LPS
ENSMUSG00000030790	Adm	LPS
ENSMUSG00000031385	Plxnb3	LPS
ENSMUSG00000031596	---	LPS
ENSMUSG00000031621	9130012O13Rik	LPS
ENSMUSG00000031762	Mt2	LPS
ENSMUSG00000032203	---	LPS
ENSMUSG00000032322	Pstpip1	LPS
ENSMUSG00000032323	Cyp11a1	LPS
ENSMUSG00000032413	---	LPS
ENSMUSG00000032484	Ngp	LPS
ENSMUSG00000032816	Nope	LPS
ENSMUSG00000033318	Gstt2	LPS
ENSMUSG00000033880	Lgals3bp	LPS
ENSMUSG00000033916	1500016L11Rik	LPS
ENSMUSG00000034024	Cct2	LPS
ENSMUSG00000034118	Tpst1	LPS
ENSMUSG00000034248	---	LPS
ENSMUSG00000034394	Lif	LPS
ENSMUSG00000034438	5830443L24Rik	LPS
ENSMUSG00000034826	Nup54	LPS
ENSMUSG00000035158	Mitf	LPS
ENSMUSG00000035295	1700123D08Rik	LPS
ENSMUSG00000035505	BC038311	LPS
ENSMUSG00000036136	9030611O19Rik	LPS
ENSMUSG00000036372	1810006K21Rik	LPS
ENSMUSG00000037096	Ube2d3	LPS
ENSMUSG00000037148	Arhgap10	LPS
ENSMUSG00000037296	Lsm1	LPS
ENSMUSG00000037697	Ddhd1	LPS
ENSMUSG00000037759	Ptger2	LPS
ENSMUSG00000037944	Ccr7	LPS
ENSMUSG00000038240	5430420P03Rik	LPS
ENSMUSG00000038467	2010012F05Rik	LPS
ENSMUSG00000038485	---	LPS
ENSMUSG00000038518	Jarid2	LPS
ENSMUSG00000038642	Ctss	LPS
ENSMUSG00000038765	Lmx1b	LPS
ENSMUSG00000039016	Timm8b	LPS
ENSMUSG00000039217	Il18	LPS
ENSMUSG00000039278	---	LPS
ENSMUSG00000039285	Azi2	LPS
ENSMUSG00000039316	2310015N21Rik	LPS
ENSMUSG00000039476	Prrx2	LPS
ENSMUSG00000039542	Ncam1	LPS
ENSMUSG00000039960	Rhou	LPS
ENSMUSG00000040034	Nup43	LPS
ENSMUSG00000040121	2210417D09Rik	LPS
ENSMUSG00000040663	Bsf3	LPS
ENSMUSG00000041241	0610009K11Rik	LPS
ENSMUSG00000041488	Stx3	LPS
ENSMUSG00000041736	Bzrp	LPS
ENSMUSG00000041781	Cpsf2	LPS
ENSMUSG00000041879	Ipo9	LPS
ENSMUSG00000041926	---	LPS
ENSMUSG00000041936	Agrn	LPS
ENSMUSG00000042572	Ube2q	LPS
ENSMUSG00000043469	---	LPS
ENSMUSG00000044811	Igsf7	LPS
ENSMUSG00000045176	2310047M10Rik	LPS
ENSMUSG00000045532	C1ql1	LPS
ENSMUSG00000046711	Hmga1	LPS
ENSMUSG00000047648	Fbxo30	LPS
ENSMUSG00000048528	Nkx1-2	LPS
ENSMUSG00000049775	Tmsb4x	LPS
ENSMUSG00000050215	Olfr70	LPS
ENSMUSG00000051359	---	LPS
ENSMUSG00000051599	Pcdhb2	LPS
ENSMUSG00000052270	Fpr-rs2	LPS
ENSMUSG00000054342	Kcnn4	LPS
ENSMUSG00000055413	H2-Q8	LPS
ENSMUSG00000056737	---	LPS
ENSMUSG00000057137	---	LPS
ENSMUSG00000057346	2310016F22Rik	LPS
ENSMUSG00000057378	Ryr3	LPS
ENSMUSG00000058669	Nkx2-9	LPS
ENSMUSG00000059182	Scap2	LPS
ENSMUSG00000060450	Rnf14	LPS
ENSMUSG00000060802	B2m	LPS
ENSMUSG00000063019	Manbal	LPS
ENSMUSG00000063334	Hrb2	LPS
ENSMUSG00000064145	Arih2	LPS
ENSMUSG00000066456	Hmgn3	LPS
ENSMUSG00000066705	Fxyd6	LPS
ENSMUSG00000067212	C920025E04Rik	LPS
ENSMUSG00000068105	Tnfrsf13c	LPS
ENSMUSG00000068749	Psma5	LPS
ENSMUSG00000069874	Iigp2	LPS
ENSMUSG00000070544	Top1	LPS
ENSMUSG00000071715	Ncf4	LPS
ENSMUSG00000073469	Rnaset2	LPS
ENSMUSG00000002010	Idh3g	CPG
ENSMUSG00000002319	Ipo4	CPG
ENSMUSG00000002660	Clpp	CPG
ENSMUSG00000003970	Rpl8	CPG
ENSMUSG00000004891	Nes	CPG
ENSMUSG00000005103	Wdr1	CPG
ENSMUSG00000005481	Ddx39	CPG
ENSMUSG00000008393	Carhsp1	CPG
ENSMUSG00000008475	Arpc5	CPG
ENSMUSG00000013236	Ptprs	CPG
ENSMUSG00000014771	Pdcd2	CPG
ENSMUSG00000014959	---	CPG
ENSMUSG00000017210	Thrap4	CPG
ENSMUSG00000017969	Ptgis	CPG
ENSMUSG00000018765	---	CPG
ENSMUSG00000019851	Perp	CPG
ENSMUSG00000019942	Cdc2a	CPG
ENSMUSG00000020038	Cry1	CPG
ENSMUSG00000020115	---	CPG
ENSMUSG00000020224	1190005P17Rik	CPG
ENSMUSG00000020230	---	CPG
ENSMUSG00000020272	Stk10	CPG
ENSMUSG00000020692	BC018399	CPG
ENSMUSG00000020694	Tlk2	CPG
ENSMUSG00000020700	---	CPG
ENSMUSG00000021039	---	CPG
ENSMUSG00000021486	2610524G07Rik	CPG
ENSMUSG00000021595	Nsun2	CPG
ENSMUSG00000021819	2310021P13Rik	CPG
ENSMUSG00000021832	Psmc6	CPG
ENSMUSG00000021890	Eaf1	CPG
ENSMUSG00000021911	Parg	CPG
ENSMUSG00000022024	Sugt1	CPG
ENSMUSG00000022193	Psmb5	CPG
ENSMUSG00000022635	2700088M22Rik	CPG
ENSMUSG00000022812	Gsk3b	CPG
ENSMUSG00000024589	---	CPG
ENSMUSG00000024622	A630042L21Rik	CPG
ENSMUSG00000024669	Cd5	CPG
ENSMUSG00000024841	2010003J03Rik	CPG
ENSMUSG00000024937	LOC114601	CPG
ENSMUSG00000025140	Pycr1	CPG
ENSMUSG00000025239	Limd1	CPG
ENSMUSG00000025245	Ccr9	CPG
ENSMUSG00000025403	---	CPG
ENSMUSG00000025608	Podxl	CPG
ENSMUSG00000026276	02-ספטמבר	CPG
ENSMUSG00000026483	---	CPG
ENSMUSG00000026766	2010311D03Rik	CPG
ENSMUSG00000026818	Cel	CPG
ENSMUSG00000027333	Smox	CPG
ENSMUSG00000028351	---	CPG
ENSMUSG00000028367	Txn1	CPG
ENSMUSG00000028542	Slc6a9	CPG
ENSMUSG00000028577	Plaa	CPG
ENSMUSG00000028703	D630045E04Rik	CPG
ENSMUSG00000028788	---	CPG
ENSMUSG00000029071	Dvl1	CPG
ENSMUSG00000029141	---	CPG
ENSMUSG00000029538	Sfrs9	CPG
ENSMUSG00000029840	Mtpn	CPG
ENSMUSG00000030378	2810007J24Rik	CPG
ENSMUSG00000030435	U2af2	CPG
ENSMUSG00000030557	Mef2a	CPG
ENSMUSG00000030741	2210013K02Rik	CPG
ENSMUSG00000030824	Nucb1	CPG
ENSMUSG00000031843	Mphosph6	CPG
ENSMUSG00000032112	Trappc4	CPG
ENSMUSG00000032244	Fem1b	CPG
ENSMUSG00000032330	Cox7a2	CPG
ENSMUSG00000032479	Mtap4	CPG
ENSMUSG00000033467	Tslpr	CPG
ENSMUSG00000034088	Hdlbp	CPG
ENSMUSG00000036402	Gng12	CPG
ENSMUSG00000036751	Cox6b1	CPG
ENSMUSG00000037204	9430023L20Rik	CPG
ENSMUSG00000037771	Viaat	CPG
ENSMUSG00000038564	Krtcap3	CPG
ENSMUSG00000038619	Ensa	CPG
ENSMUSG00000039200	Atf7ip2	CPG
ENSMUSG00000039233	---	CPG
ENSMUSG00000040694	Apobec2	CPG
ENSMUSG00000040811	Eml2	CPG
ENSMUSG00000041193	Pla2g5	CPG
ENSMUSG00000041238	9930104E21Rik	CPG
ENSMUSG00000041341	2410024A21Rik	CPG
ENSMUSG00000041697	Cox6a1	CPG
ENSMUSG00000042541	---	CPG
ENSMUSG00000042682	MGI:1931466	CPG
ENSMUSG00000042747	Krtcap2	CPG
ENSMUSG00000042759	MGI:2176230	CPG
ENSMUSG00000045503	2610042O14Rik	CPG
ENSMUSG00000046876	Sca1	CPG
ENSMUSG00000048007	Timm8a	CPG
ENSMUSG00000048351	2010305A19Rik	CPG
ENSMUSG00000049553	---	CPG
ENSMUSG00000050621	Rps27	CPG
ENSMUSG00000052825	Eif2s2	CPG
ENSMUSG00000053192	AI839562	CPG
ENSMUSG00000053317	Sec61b	CPG
ENSMUSG00000054428	Atpif1	CPG
ENSMUSG00000054951	9130008F23Rik	CPG
ENSMUSG00000055723	Rras2	CPG
ENSMUSG00000057522	Spop	CPG
ENSMUSG00000058291	Zfp68	CPG
ENSMUSG00000058638	Zfp110	CPG
ENSMUSG00000058799	Nap1l1	CPG
ENSMUSG00000060373	---	CPG
ENSMUSG00000060389	Mrps36	CPG
ENSMUSG00000060427	AI449175	CPG
ENSMUSG00000061666	Gdpd1	CPG
ENSMUSG00000062131	Rpl5	CPG
ENSMUSG00000062778	2200003E03Rik	CPG
ENSMUSG00000063065	Mapk3	CPG
ENSMUSG00000063281	Zfp35	CPG
ENSMUSG00000068039	Tcp1	CPG
ENSMUSG00000070319	Eif3s4	CPG
ENSMUSG00000074922	2900009I07Rik	CPG
ENSMUSG00000002771	Grin2d	PAM2
ENSMUSG00000006301	2310061B02Rik	PAM2
ENSMUSG00000009070	Rtdr1	PAM2
ENSMUSG00000009772	1200013B22Rik	PAM2
ENSMUSG00000019124	Scrn1	PAM2
ENSMUSG00000019579	D17Wsu104e	PAM2
ENSMUSG00000020397	Crsp9	PAM2
ENSMUSG00000021194	Chga	PAM2
ENSMUSG00000021441	Cts6	PAM2
ENSMUSG00000021850	1700011H14Rik	PAM2
ENSMUSG00000022231	---	PAM2
ENSMUSG00000022704	Qtrtd1	PAM2
ENSMUSG00000022991	Lalba	PAM2
ENSMUSG00000023000	Dhh	PAM2
ENSMUSG00000023443	Esx1	PAM2
ENSMUSG00000024065	Ehd3	PAM2
ENSMUSG00000024471	Ttid	PAM2
ENSMUSG00000024982	Acsl5	PAM2
ENSMUSG00000025402	---	PAM2
ENSMUSG00000025468	Drd1ip	PAM2
ENSMUSG00000025927	Tcfap2b	PAM2
ENSMUSG00000026034	Clk1	PAM2
ENSMUSG00000026331	Slco6c1	PAM2
ENSMUSG00000026347	2610024A01Rik	PAM2
ENSMUSG00000026837	Col5a1	PAM2
ENSMUSG00000027315	Spint1	PAM2
ENSMUSG00000027923	Sprrl5	PAM2
ENSMUSG00000028005	Gucy1b3	PAM2
ENSMUSG00000028195	Cyr61	PAM2
ENSMUSG00000028343	Txndc4	PAM2
ENSMUSG00000028820	1110004P21Rik	PAM2
ENSMUSG00000028972	Car6	PAM2
ENSMUSG00000029063	BC004012	PAM2
ENSMUSG00000029401	BC003324	PAM2
ENSMUSG00000029436	Mmp17	PAM2
ENSMUSG00000029534	St7	PAM2
ENSMUSG00000030217	Art4	PAM2
ENSMUSG00000030827	Fgf21	PAM2
ENSMUSG00000031134	---	PAM2
ENSMUSG00000032226	Gcnt3	PAM2
ENSMUSG00000032252	MGI:2136405	PAM2
ENSMUSG00000032925	Itgbl1	PAM2
ENSMUSG00000033671	4933409L06Rik	PAM2
ENSMUSG00000033983	Coil	PAM2
ENSMUSG00000034528	Hsd17b13	PAM2
ENSMUSG00000036570	Fxyd1	PAM2
ENSMUSG00000038304	Cd160	PAM2
ENSMUSG00000038576	E430021N18Rik	PAM2
ENSMUSG00000039041	Adrm1	PAM2
ENSMUSG00000040738	2810013E07Rik	PAM2
ENSMUSG00000041009	Iqcf4	PAM2
ENSMUSG00000041845	Rhod	PAM2
ENSMUSG00000049103	Ccr2	PAM2
ENSMUSG00000049470	Laf4l	PAM2
ENSMUSG00000049630	C1ql3	PAM2
ENSMUSG00000052566	Hook2	PAM2
ENSMUSG00000057342	---	PAM2
ENSMUSG00000063971	1700011A15Rik	PAM2
ENSMUSG00000070934	Rraga	PAM2
ENSMUSG00000001774	---	PAM3
ENSMUSG00000002580	1810046J19Rik	PAM3
ENSMUSG00000003131	---	PAM3
ENSMUSG00000004127	Rg9mtd2	PAM3
ENSMUSG00000004508	---	PAM3
ENSMUSG00000004771	Rab11a	PAM3
ENSMUSG00000004988	Fxyd4	PAM3
ENSMUSG00000005413	Hmox1	PAM3
ENSMUSG00000006490	Prlpc2	PAM3
ENSMUSG00000010797	Wnt2	PAM3
ENSMUSG00000010841	1700006E09Rik	PAM3
ENSMUSG00000015053	Gata2	PAM3
ENSMUSG00000015314	Slamf6	PAM3
ENSMUSG00000015355	Cd48	PAM3
ENSMUSG00000017548	Suz12	PAM3
ENSMUSG00000018654	Zfpn1a1	PAM3
ENSMUSG00000018844	4930466G16Rik	PAM3
ENSMUSG00000019302	Atp6v0a1	PAM3
ENSMUSG00000019487	Trip10	PAM3
ENSMUSG00000019966	Kitl	PAM3
ENSMUSG00000020572	Pbef1	PAM3
ENSMUSG00000020671	Rab10	PAM3
ENSMUSG00000020703	5530401A14Rik	PAM3
ENSMUSG00000020781	0610034P02Rik	PAM3
ENSMUSG00000020804	Aanat	PAM3
ENSMUSG00000020954	5730526G10Rik	PAM3
ENSMUSG00000021244	Ylpm1	PAM3
ENSMUSG00000021958	MGI:1919650	PAM3
ENSMUSG00000022194	Bcl2l2	PAM3
ENSMUSG00000022487	---	PAM3
ENSMUSG00000022639	5330426P16Rik	PAM3
ENSMUSG00000022836	Mylk	PAM3
ENSMUSG00000022855	Senp2	PAM3
ENSMUSG00000023088	---	PAM3
ENSMUSG00000023289	Sva	PAM3
ENSMUSG00000023873	1700010I14Rik	PAM3
ENSMUSG00000024174	2810458H16Rik	PAM3
ENSMUSG00000024424	2810439F02Rik	PAM3
ENSMUSG00000024427	Spry4	PAM3
ENSMUSG00000024430	Cabyr	PAM3
ENSMUSG00000024480	Ap3s1	PAM3
ENSMUSG00000024565	Sall3	PAM3
ENSMUSG00000024580	Grpel2	PAM3
ENSMUSG00000024891	Slc29a2	PAM3
ENSMUSG00000024972	Lgals12	PAM3
ENSMUSG00000024999	---	PAM3
ENSMUSG00000025090	1700011F14Rik	PAM3
ENSMUSG00000025170	Rab40b	PAM3
ENSMUSG00000025199	Chuk	PAM3
ENSMUSG00000025324	Atp10a	PAM3
ENSMUSG00000025809	Itgb1	PAM3
ENSMUSG00000025962	2810421I24Rik	PAM3
ENSMUSG00000026085	2300002O18Rik	PAM3
ENSMUSG00000026437	Pctk3	PAM3
ENSMUSG00000026577	Blzf1	PAM3
ENSMUSG00000026675	Hsd17b7	PAM3
ENSMUSG00000026753	Ppp6c	PAM3
ENSMUSG00000026810	Dpm2	PAM3
ENSMUSG00000026914	Psmd14	PAM3
ENSMUSG00000026955	2010317E24Rik	PAM3
ENSMUSG00000027201	Slc24a5	PAM3
ENSMUSG00000027429	Sec23b	PAM3
ENSMUSG00000027808	D3Ucla1	PAM3
ENSMUSG00000028282	Casp8ap2	PAM3
ENSMUSG00000028792	Ak2	PAM3
ENSMUSG00000029178	Klf3	PAM3
ENSMUSG00000029408	Abcb9	PAM3
ENSMUSG00000029664	Tfpi2	PAM3
ENSMUSG00000029866	Kel	PAM3
ENSMUSG00000030170	---	PAM3
ENSMUSG00000030230	Plcz1	PAM3
ENSMUSG00000030327	1200016B17Rik	PAM3
ENSMUSG00000030447	Cyfip1	PAM3
ENSMUSG00000030929	A830027B17Rik	PAM3
ENSMUSG00000031601	Cnot7	PAM3
ENSMUSG00000031662	9130017C17Rik	PAM3
ENSMUSG00000031665	Sall1	PAM3
ENSMUSG00000031880	Rrad	PAM3
ENSMUSG00000032013	Trim29	PAM3
ENSMUSG00000032193	Ldlr	PAM3
ENSMUSG00000032412	Atp1b3	PAM3
ENSMUSG00000032493	1700036D21Rik	PAM3
ENSMUSG00000032514	---	PAM3
ENSMUSG00000032561	Acpp	PAM3
ENSMUSG00000033350	Chst2	PAM3
ENSMUSG00000034321	Exosc1	PAM3
ENSMUSG00000035000	Dpp4	PAM3
ENSMUSG00000035187	Nkx6-1	PAM3
ENSMUSG00000035274	Tpbg	PAM3
ENSMUSG00000035372	1810055G02Rik	PAM3
ENSMUSG00000036206	Sh3bp4	PAM3
ENSMUSG00000036270	BC022641	PAM3
ENSMUSG00000036510	---	PAM3
ENSMUSG00000037197	Rbm17	PAM3
ENSMUSG00000037364	MGI:1933527	PAM3
ENSMUSG00000037410	1810061M12Rik	PAM3
ENSMUSG00000037628	Cdkn3	PAM3
ENSMUSG00000038302	Lace1	PAM3
ENSMUSG00000038390	Grca	PAM3
ENSMUSG00000038754	Elovl3	PAM3
ENSMUSG00000039109	F13a1	PAM3
ENSMUSG00000040183	Ankrd6	PAM3
ENSMUSG00000040187	Arntl2	PAM3
ENSMUSG00000040260	Daam2	PAM3
ENSMUSG00000041343	4933417L02Rik	PAM3
ENSMUSG00000041798	Gck	PAM3
ENSMUSG00000042265	Trem1	PAM3
ENSMUSG00000042436	Mfap4	PAM3
ENSMUSG00000043391	---	PAM3
ENSMUSG00000043461	1110032A04Rik	PAM3
ENSMUSG00000044320	1700001O22Rik	PAM3
ENSMUSG00000044597	Mycs	PAM3
ENSMUSG00000045515	Pou3f3	PAM3
ENSMUSG00000051627	Hist1h2be	PAM3
ENSMUSG00000052151	Ppap2c	PAM3
ENSMUSG00000052736	---	PAM3
ENSMUSG00000055612	Cdca7	PAM3
ENSMUSG00000056305	Usp39	PAM3
ENSMUSG00000056962	---	PAM3
ENSMUSG00000060738	MGI:1914755	PAM3
ENSMUSG00000061397	BC031593	PAM3
ENSMUSG00000062098	Btbd3	PAM3
ENSMUSG00000062438	Adam1b	PAM3
ENSMUSG00000063406	Tmed5	PAM3
ENSMUSG00000067158	E130010M05Rik	PAM3
ENSMUSG00000070570	Slc17a7	PAM3
ENSMUSG00000070906	Ifna11	PAM3
ENSMUSG00000071226	Cecr2	PAM3
ENSMUSG00000072875	Gpr27	PAM3
ENSMUSG00000074698	Csnk2a1	PAM3
ENSMUSG00000000531	Grasp	PIC
ENSMUSG00000000706	Btn1a1	PIC
ENSMUSG00000000884	Gnb1l	PIC
ENSMUSG00000001018	Snapap	PIC
ENSMUSG00000001494	B230214O09Rik	PIC
ENSMUSG00000001663	Gstt1	PIC
ENSMUSG00000002007	Stk23	PIC
ENSMUSG00000002728	Nat5	PIC
ENSMUSG00000002797	---	PIC
ENSMUSG00000002885	Cd97	PIC
ENSMUSG00000004285	Atp6v1f	PIC
ENSMUSG00000004630	---	PIC
ENSMUSG00000004768	Rab23	PIC
ENSMUSG00000005220	Corin	PIC
ENSMUSG00000006435	Neurl	PIC
ENSMUSG00000006740	Kif5b	PIC
ENSMUSG00000008590	Htr3b	PIC
ENSMUSG00000009356	Lpo	PIC
ENSMUSG00000009394	Syn2	PIC
ENSMUSG00000009545	Kcnq1	PIC
ENSMUSG00000009596	Taf7l	PIC
ENSMUSG00000010175	Prox1	PIC
ENSMUSG00000010796	Asz1	PIC
ENSMUSG00000012428	Tnfaip9	PIC
ENSMUSG00000013662	Atad1	PIC
ENSMUSG00000014030	Pax5	PIC
ENSMUSG00000014543	Klra17	PIC
ENSMUSG00000015094	Npdc1	PIC
ENSMUSG00000016833	Mrps18c	PIC
ENSMUSG00000018238	Gdf9	PIC
ENSMUSG00000018634	Crhr1	PIC
ENSMUSG00000018698	Lhx1	PIC
ENSMUSG00000018862	Otop3	PIC
ENSMUSG00000019590	Cyb561	PIC
ENSMUSG00000019923	Zwint	PIC
ENSMUSG00000019945	1700040L02Rik	PIC
ENSMUSG00000020000	Moxd1	PIC
ENSMUSG00000020080	BC016235	PIC
ENSMUSG00000020122	9030024J15Rik	PIC
ENSMUSG00000020177	9530003J23Rik	PIC
ENSMUSG00000020413	Hus1	PIC
ENSMUSG00000020524	Gria1	PIC
ENSMUSG00000020676	Ccl11	PIC
ENSMUSG00000020863	3300001P08Rik	PIC
ENSMUSG00000020891	Alox15b	PIC
ENSMUSG00000021240	---	PIC
ENSMUSG00000021262	Evl	PIC
ENSMUSG00000021287	Xrcc3	PIC
ENSMUSG00000021388	Aspn	PIC
ENSMUSG00000021891	---	PIC
ENSMUSG00000021950	Anxa8	PIC
ENSMUSG00000022014	Epsti1	PIC
ENSMUSG00000022092	Ppp3cc	PIC
ENSMUSG00000022102	Dok2	PIC
ENSMUSG00000022110	Sucla2	PIC
ENSMUSG00000022198	---	PIC
ENSMUSG00000022445	Cyp2d26	PIC
ENSMUSG00000022629	Kif21a	PIC
ENSMUSG00000022820	Ndufb4	PIC
ENSMUSG00000022827	Rabl3	PIC
ENSMUSG00000022857	Prss7	PIC
ENSMUSG00000022900	Ildr1	PIC
ENSMUSG00000022997	Wnt1	PIC
ENSMUSG00000023084	4933430H15Rik	PIC
ENSMUSG00000023247	Guca2a	PIC
ENSMUSG00000023387	Kcnk16	PIC
ENSMUSG00000023433	---	PIC
ENSMUSG00000023913	Pla2g7	PIC
ENSMUSG00000024114	---	PIC
ENSMUSG00000024245	2810417M05Rik	PIC
ENSMUSG00000024372	C2	PIC
ENSMUSG00000024386	---	PIC
ENSMUSG00000024472	5730537H01Rik	PIC
ENSMUSG00000024532	1700034E13Rik	PIC
ENSMUSG00000024730	Ms4a8a	PIC
ENSMUSG00000024768	Lipf	PIC
ENSMUSG00000024798	---	PIC
ENSMUSG00000024806	Mlana	PIC
ENSMUSG00000024842	Cabp4	PIC
ENSMUSG00000024973	4921526K24Rik	PIC
ENSMUSG00000025002	Cyp2c55	PIC
ENSMUSG00000025056	Nr0b1	PIC
ENSMUSG00000025162	Csnk1d	PIC
ENSMUSG00000025163	Cd7	PIC
ENSMUSG00000025165	BC010462	PIC
ENSMUSG00000025396	Hsd17b9	PIC
ENSMUSG00000025479	Cyp2e1	PIC
ENSMUSG00000025504	Eps8l2	PIC
ENSMUSG00000025573	6030468B19Rik	PIC
ENSMUSG00000025613	Cct8	PIC
ENSMUSG00000025723	Nmb	PIC
ENSMUSG00000025759	2810423E13Rik	PIC
ENSMUSG00000025774	---	PIC
ENSMUSG00000025911	Adhfe1	PIC
ENSMUSG00000025930	Msc	PIC
ENSMUSG00000025983	4930511H11Rik	PIC
ENSMUSG00000026042	---	PIC
ENSMUSG00000026096	Osgepl1	PIC
ENSMUSG00000026141	Col19a1	PIC
ENSMUSG00000026198	Abcb6	PIC
ENSMUSG00000026251	Chrnd	PIC
ENSMUSG00000026322	---	PIC
ENSMUSG00000026405	C4bp	PIC
ENSMUSG00000026425	Srgap2	PIC
ENSMUSG00000026592	1700057K13Rik	PIC
ENSMUSG00000026594	Ralgps2	PIC
ENSMUSG00000026644	9230116B18Rik	PIC
ENSMUSG00000026692	---	PIC
ENSMUSG00000026698	Pigc	PIC
ENSMUSG00000026700	Tnfsf4	PIC
ENSMUSG00000026774	4931423N10Rik	PIC
ENSMUSG00000026812	---	PIC
ENSMUSG00000026826	Nr4a2	PIC
ENSMUSG00000026827	Gpd2	PIC
ENSMUSG00000026866	Kynu	PIC
ENSMUSG00000026937	Lcn5	PIC
ENSMUSG00000026976	Pax8	PIC
ENSMUSG00000027102	Hoxd8	PIC
ENSMUSG00000027366	2010106G01Rik	PIC
ENSMUSG00000027408	Cpxm1	PIC
ENSMUSG00000027442	Cst8	PIC
ENSMUSG00000027499	Pkia	PIC
ENSMUSG00000027513	Pck1	PIC
ENSMUSG00000027579	Srms	PIC
ENSMUSG00000027855	Sycp1	PIC
ENSMUSG00000028069	---	PIC
ENSMUSG00000028233	Ncoa6ip	PIC
ENSMUSG00000028518	Prkaa2	PIC
ENSMUSG00000028544	Slc5a9	PIC
ENSMUSG00000028713	Cyp4b1	PIC
ENSMUSG00000028840	---	PIC
ENSMUSG00000028945	Rheb	PIC
ENSMUSG00000028976	Slc2a5	PIC
ENSMUSG00000029185	9130005N14Rik	PIC
ENSMUSG00000029235	Pdcl2	PIC
ENSMUSG00000029247	Paics	PIC
ENSMUSG00000029269	Sult1b1	PIC
ENSMUSG00000029330	Cds1	PIC
ENSMUSG00000029546	Uncx4.1	PIC
ENSMUSG00000029757	Dncic1	PIC
ENSMUSG00000029810	1810009M01Rik	PIC
ENSMUSG00000029811	Abp1	PIC
ENSMUSG00000030158	4933425B16Rik	PIC
ENSMUSG00000030247	Kcnj8	PIC
ENSMUSG00000030317	Timp4	PIC
ENSMUSG00000030366	Ceacam12	PIC
ENSMUSG00000030664	1110006G14Rik	PIC
ENSMUSG00000030772	Dkk3	PIC
ENSMUSG00000030865	2010110P09Rik	PIC
ENSMUSG00000031073	Fgf15	PIC
ENSMUSG00000031270	4930513O06Rik	PIC
ENSMUSG00000031343	---	PIC
ENSMUSG00000031355	Arhgap6	PIC
ENSMUSG00000031438	Rnf128	PIC
ENSMUSG00000031486	Gpr124	PIC
ENSMUSG00000031517	Gpm6a	PIC
ENSMUSG00000031738	Irx6	PIC
ENSMUSG00000031740	Mmp2	PIC
ENSMUSG00000031791	Tmem38a	PIC
ENSMUSG00000031910	Has3	PIC
ENSMUSG00000031916	Cog8	PIC
ENSMUSG00000031919	Tmed6	PIC
ENSMUSG00000032262	Elovl4	PIC
ENSMUSG00000032268	Tmprss5	PIC
ENSMUSG00000032271	Nnmt	PIC
ENSMUSG00000032356	Rasgrf1	PIC
ENSMUSG00000032366	Tpm1	PIC
ENSMUSG00000032878	E030025D05Rik	PIC
ENSMUSG00000033342	4833424O15Rik	PIC
ENSMUSG00000033576	2310076O14Rik	PIC
ENSMUSG00000033615	Cplx1	PIC
ENSMUSG00000033948	Zswim5	PIC
ENSMUSG00000034205	Loxl2	PIC
ENSMUSG00000034480	Diap2	PIC
ENSMUSG00000034488	Edil3	PIC
ENSMUSG00000034645	BC022150	PIC
ENSMUSG00000034839	---	PIC
ENSMUSG00000034883	---	PIC
ENSMUSG00000035237	Lcat	PIC
ENSMUSG00000035592	2310015J09Rik	PIC
ENSMUSG00000035868	3110052M02Rik	PIC
ENSMUSG00000036111	Lmo1	PIC
ENSMUSG00000036172	Cd200r3	PIC
ENSMUSG00000036480	1700027L20Rik	PIC
ENSMUSG00000036782	Klhl13	PIC
ENSMUSG00000036813	Entpd8	PIC
ENSMUSG00000037034	Pax1	PIC
ENSMUSG00000037086	1110059M19Rik	PIC
ENSMUSG00000037149	Ddx1	PIC
ENSMUSG00000037171	Nodal	PIC
ENSMUSG00000037286	Stag1	PIC
ENSMUSG00000037346	Hrh4	PIC
ENSMUSG00000037355	4933407H18Rik	PIC
ENSMUSG00000037440	Vnn1	PIC
ENSMUSG00000037474	2810047L02Rik	PIC
ENSMUSG00000037722	Gnpnat1	PIC
ENSMUSG00000037731	BC013712	PIC
ENSMUSG00000038403	Hfe2	PIC
ENSMUSG00000038421	BB219290	PIC
ENSMUSG00000038600	Atp6v0a4	PIC
ENSMUSG00000038618	2400009B11Rik	PIC
ENSMUSG00000038641	Akr1d1	PIC
ENSMUSG00000038704	0610012D14Rik	PIC
ENSMUSG00000038751	---	PIC
ENSMUSG00000038831	Ralgps1	PIC
ENSMUSG00000039000	Ube3c	PIC
ENSMUSG00000039084	Chad	PIC
ENSMUSG00000039115	Itga9	PIC
ENSMUSG00000039474	Wfs1	PIC
ENSMUSG00000039634	Zfp189	PIC
ENSMUSG00000040270	E030004N02Rik	PIC
ENSMUSG00000040770	Il17e	PIC
ENSMUSG00000040891	Foxa3	PIC
ENSMUSG00000041261	Car8	PIC
ENSMUSG00000041380	Htr2c	PIC
ENSMUSG00000041476	Smpx	PIC
ENSMUSG00000041481	Serpina3g	PIC
ENSMUSG00000041578	Crx	PIC
ENSMUSG00000042195	---	PIC
ENSMUSG00000042385	Gzmk	PIC
ENSMUSG00000042447	BC020002	PIC
ENSMUSG00000043557	Mdga1	PIC
ENSMUSG00000045087	Edg8	PIC
ENSMUSG00000045930	Clec14a	PIC
ENSMUSG00000046387	Pcdhb17	PIC
ENSMUSG00000046668	Cxxc5	PIC
ENSMUSG00000047067	0710001B24Rik	PIC
ENSMUSG00000047654	MGI:2148775	PIC
ENSMUSG00000048686	1700001F22Rik	PIC
ENSMUSG00000050063	Prss18	PIC
ENSMUSG00000050189	Etos1	PIC
ENSMUSG00000050379	06-ספטמבר	PIC
ENSMUSG00000050534	Htr5b	PIC
ENSMUSG00000051316	Taf7	PIC
ENSMUSG00000051367	Six1	PIC
ENSMUSG00000051510	Mafg	PIC
ENSMUSG00000052075	1700029F12Rik	PIC
ENSMUSG00000052099	1700007N14Rik	PIC
ENSMUSG00000052572	Dlgh2	PIC
ENSMUSG00000052889	Prkcb1	PIC
ENSMUSG00000053624	Gk-rs1	PIC
ENSMUSG00000054252	Fgfr3	PIC
ENSMUSG00000055116	Arntl	PIC
ENSMUSG00000055407	Mtap6	PIC
ENSMUSG00000055430	Nap1l5	PIC
ENSMUSG00000055733	Nap1l3	PIC
ENSMUSG00000055775	Myh8	PIC
ENSMUSG00000055897	---	PIC
ENSMUSG00000055980	Irs1	PIC
ENSMUSG00000056458	---	PIC
ENSMUSG00000056979	Actl7b	PIC
ENSMUSG00000057110	Cep1	PIC
ENSMUSG00000057182	Scn3a	PIC
ENSMUSG00000061778	Mospd2	PIC
ENSMUSG00000061780	Adn	PIC
ENSMUSG00000061859	Cipp	PIC
ENSMUSG00000062410	Hsd3b3	PIC
ENSMUSG00000064158	Rasip1	PIC
ENSMUSG00000066684	Pilrb	PIC
ENSMUSG00000066720	Cldn9	PIC
ENSMUSG00000066760	Psg16	PIC
ENSMUSG00000067365	2810021O14Rik	PIC
ENSMUSG00000068739	Sars1	PIC
ENSMUSG00000070446	Rps8	PIC
ENSMUSG00000070687	Htr1d	PIC
ENSMUSG00000070803	---	PIC
ENSMUSG00000071711	Mpst	PIC
ENSMUSG00000071791	Usmg5	PIC
ENSMUSG00000072625	Gdf2	PIC
ENSMUSG00000072964	Bhlhb9	PIC
ENSMUSG00000073412	Lst1	PIC
ENSMUSG00000075511	1700001L05Rik	PIC
ENSMUSG00000000317	Bcl6b	R848
ENSMUSG00000000568	Hnrpd	R848
ENSMUSG00000000876	Pxmp4	R848
ENSMUSG00000002768	Mea1	R848
ENSMUSG00000003437	5730511K23Rik	R848
ENSMUSG00000004948	Zp3	R848
ENSMUSG00000005802	Slc30a4	R848
ENSMUSG00000009681	Bcr	R848
ENSMUSG00000015714	Lass2	R848
ENSMUSG00000019863	Qrsl1	R848
ENSMUSG00000019947	Arid5b	R848
ENSMUSG00000020053	Igf1	R848
ENSMUSG00000020286	1700093K21Rik	R848
ENSMUSG00000020361	---	R848
ENSMUSG00000020624	4933434M16Rik	R848
ENSMUSG00000021555	Mak10	R848
ENSMUSG00000021668	Polk	R848
ENSMUSG00000022240	---	R848
ENSMUSG00000022715	4930511J11Rik	R848
ENSMUSG00000023852	Chd1	R848
ENSMUSG00000024404	Riok3	R848
ENSMUSG00000025006	Sorbs1	R848
ENSMUSG00000025505	5530601I19Rik	R848
ENSMUSG00000025917	Cops5	R848
ENSMUSG00000025939	6130401J04Rik	R848
ENSMUSG00000025979	Prei3	R848
ENSMUSG00000026159	Hrb	R848
ENSMUSG00000026219	---	R848
ENSMUSG00000026432	Avpr1b	R848
ENSMUSG00000026864	Hspa5	R848
ENSMUSG00000027288	Zfp106	R848
ENSMUSG00000027394	Ttl	R848
ENSMUSG00000027601	1300002C08Rik	R848
ENSMUSG00000027852	Nras	R848
ENSMUSG00000028382	---	R848
ENSMUSG00000028708	Mknk1	R848
ENSMUSG00000028747	Htr6	R848
ENSMUSG00000029110	---	R848
ENSMUSG00000029359	MGI:1930803	R848
ENSMUSG00000029402	6330548G22Rik	R848
ENSMUSG00000029407	MGI:1929095	R848
ENSMUSG00000029528	Pxn	R848
ENSMUSG00000029767	Calu	R848
ENSMUSG00000030069	Prok2	R848
ENSMUSG00000030342	Cd9	R848
ENSMUSG00000030852	---	R848
ENSMUSG00000031389	---	R848
ENSMUSG00000031758	---	R848
ENSMUSG00000032103	Pus3	R848
ENSMUSG00000032108	D730048I06Rik	R848
ENSMUSG00000032324	Tm4sf8	R848
ENSMUSG00000032530	Lyzl4	R848
ENSMUSG00000032834	Pwp2h	R848
ENSMUSG00000032968	Inha	R848
ENSMUSG00000033220	---	R848
ENSMUSG00000033386	Sdfr2	R848
ENSMUSG00000033688	1300017J02Rik	R848
ENSMUSG00000034681	Rnps1	R848
ENSMUSG00000035004	Igsf6	R848
ENSMUSG00000035011	---	R848
ENSMUSG00000035513	6530402F18Rik	R848
ENSMUSG00000035725	Prkx	R848
ENSMUSG00000037013	Ss18	R848
ENSMUSG00000037461	5930412E23Rik	R848
ENSMUSG00000037465	Tieg1	R848
ENSMUSG00000038213	Tapbpl	R848
ENSMUSG00000039756	4930588M11Rik	R848
ENSMUSG00000042228	---	R848
ENSMUSG00000044359	P2ry4	R848
ENSMUSG00000044854	1700056E22Rik	R848
ENSMUSG00000047879	Usp14	R848
ENSMUSG00000049908	Gja8	R848
ENSMUSG00000054364	Rhob	R848
ENSMUSG00000058355	---	R848
ENSMUSG00000058440	Nrf1	R848
ENSMUSG00000063317	Usp31	R848
ENSMUSG00000063576	Klhdc3	R848
ENSMUSG00000063838	Cdc42ep5	R848

## Sheet: LPS+PIC
ENSID	SYMBOL	CLUSTER	HAS_ISRE
ENSMUSG00000001123	Lgals9	LPS+PIC	+
ENSMUSG00000017830	D11Lgp2e	LPS+PIC	+
ENSMUSG00000023341	Mx2	LPS+PIC	+
ENSMUSG00000024079	Prkr	LPS+PIC	+
ENSMUSG00000024371	H2-Bf	LPS+PIC	+
ENSMUSG00000026222	Sp100	LPS+PIC	+
ENSMUSG00000026896	Ifih1	LPS+PIC	+
ENSMUSG00000026946	Nmi	LPS+PIC	+
ENSMUSG00000028255	Clca3	LPS+PIC	+
ENSMUSG00000028268	Gbp4	LPS+PIC	+
ENSMUSG00000030107	---	LPS+PIC	+
ENSMUSG00000030921	Trim30	LPS+PIC	+
ENSMUSG00000030966	Trim21	LPS+PIC	+
ENSMUSG00000032661	Oas3	LPS+PIC	+
ENSMUSG00000032690	Oas2	LPS+PIC	+
ENSMUSG00000033355	5830458K16Rik	LPS+PIC	+
ENSMUSG00000034947	BC022145	LPS+PIC	+
ENSMUSG00000039699	4933430F08Rik	LPS+PIC	+
ENSMUSG00000040033	Stat2	LPS+PIC	+
ENSMUSG00000040253	---	LPS+PIC	+
ENSMUSG00000041827	Oasl1	LPS+PIC	+
ENSMUSG00000046879	Ifi1	LPS+PIC	+
ENSMUSG00000048806	Ifnb1	LPS+PIC	+
ENSMUSG00000053835	H2-T24	LPS+PIC	+
ENSMUSG00000060519	Tor3a	LPS+PIC	+
ENSMUSG00000002227	Mov10	LPS+PIC	-
ENSMUSG00000006418	Zfp313	LPS+PIC	-
ENSMUSG00000018986	Slfn3	LPS+PIC	-
ENSMUSG00000020134	Peli1	LPS+PIC	-
ENSMUSG00000020182	---	LPS+PIC	-
ENSMUSG00000020638	Tyki	LPS+PIC	-
ENSMUSG00000021456	Fbp2	LPS+PIC	-
ENSMUSG00000021615	Xrcc4	LPS+PIC	-
ENSMUSG00000021803	Pcdh21	LPS+PIC	-
ENSMUSG00000022565	Plec1	LPS+PIC	-
ENSMUSG00000022816	Fstl1	LPS+PIC	-
ENSMUSG00000023206	Il15ra	LPS+PIC	-
ENSMUSG00000023235	Ccl25	LPS+PIC	-
ENSMUSG00000023307	---	LPS+PIC	-
ENSMUSG00000024338	---	LPS+PIC	-
ENSMUSG00000024679	Ms4a11	LPS+PIC	-
ENSMUSG00000025498	Irf7	LPS+PIC	-
ENSMUSG00000025647	MGI:1915044	LPS+PIC	-
ENSMUSG00000026104	Stat1	LPS+PIC	-
ENSMUSG00000026395	Ptprc	LPS+PIC	-
ENSMUSG00000027186	Elf5	LPS+PIC	-
ENSMUSG00000027340	Slc23a2	LPS+PIC	-
ENSMUSG00000027959	---	LPS+PIC	-
ENSMUSG00000028269	Gbp1	LPS+PIC	-
ENSMUSG00000028691	Prdx1	LPS+PIC	-
ENSMUSG00000029304	Spp1	LPS+PIC	-
ENSMUSG00000029378	Areg	LPS+PIC	-
ENSMUSG00000029613	4930526H21Rik	LPS+PIC	-
ENSMUSG00000029798	Herc5	LPS+PIC	-
ENSMUSG00000031538	---	LPS+PIC	-
ENSMUSG00000031712	Il15	LPS+PIC	-
ENSMUSG00000031792	AA960436	LPS+PIC	-
ENSMUSG00000031897	Psmb10	LPS+PIC	-
ENSMUSG00000031917	1110017C15Rik	LPS+PIC	-
ENSMUSG00000031962	Cdh15	LPS+PIC	-
ENSMUSG00000032065	Tex12	LPS+PIC	-
ENSMUSG00000033352	Map2k4	LPS+PIC	-
ENSMUSG00000034459	2010002M12Rik	LPS+PIC	-
ENSMUSG00000037321	Tap1	LPS+PIC	-
ENSMUSG00000037851	Iars	LPS+PIC	-
ENSMUSG00000038301	Snx10	LPS+PIC	-
ENSMUSG00000039146	H28	LPS+PIC	-
ENSMUSG00000039236	Isg20	LPS+PIC	-
ENSMUSG00000042599	A630082K20Rik	LPS+PIC	-
ENSMUSG00000042726	Fln29	LPS+PIC	-
ENSMUSG00000043569	4930412D23Rik	LPS+PIC	-
ENSMUSG00000045064	2810002I04Rik	LPS+PIC	-
ENSMUSG00000045394	Tacstd1	LPS+PIC	-
ENSMUSG00000045868	MGI:1921808	LPS+PIC	-
ENSMUSG00000045932	Ifit2	LPS+PIC	-
ENSMUSG00000049401	Ogfr	LPS+PIC	-
ENSMUSG00000050953	Gja1	LPS+PIC	-
ENSMUSG00000056201	Cfl1	LPS+PIC	-
ENSMUSG00000056553	---	LPS+PIC	-
ENSMUSG00000057604	Lmcd1	LPS+PIC	-
ENSMUSG00000058715	Fcer1g	LPS+PIC	-
ENSMUSG00000061130	Ppm1b	LPS+PIC	-
ENSMUSG00000061576	Dpp6	LPS+PIC	-
ENSMUSG00000062619	2310039H08Rik	LPS+PIC	-
ENSMUSG00000066406	1700026G02Rik	LPS+PIC	-

## Sheet: universal
ENSID	SYMBOL	CLUSTER	HAS_NFkB
ENSMUSG00000002233	Rhoc	universal	+
ENSMUSG00000002983	Relb	universal	+
ENSMUSG00000003541	Ier3	universal	+
ENSMUSG00000005087	---	universal	+
ENSMUSG00000014599	Csf1	universal	+
ENSMUSG00000015312	---	universal	+
ENSMUSG00000017009	Sdc4	universal	+
ENSMUSG00000019122	Ccl9	universal	+
ENSMUSG00000019850	Tnfaip3	universal	+
ENSMUSG00000020423	Btg2	universal	+
ENSMUSG00000020841	Cpd	universal	+
ENSMUSG00000021025	Nfkbia	universal	+
ENSMUSG00000022126	---	universal	+
ENSMUSG00000023947	Nfkbie	universal	+
ENSMUSG00000024235	Map3k8	universal	+
ENSMUSG00000024399	Ltb	universal	+
ENSMUSG00000024401	Tnf	universal	+
ENSMUSG00000025225	Nfkb2	universal	+
ENSMUSG00000025981	1500041J02Rik	universal	+
ENSMUSG00000027555	Car13	universal	+
ENSMUSG00000027944	Hs1bp1	universal	+
ENSMUSG00000027995	Tlr2	universal	+
ENSMUSG00000028126	Pip5k1b	universal	+
ENSMUSG00000029380	Cxcl1	universal	+
ENSMUSG00000030156	Cd69	universal	+
ENSMUSG00000030595	Nfkbib	universal	+
ENSMUSG00000032000	Birc3	universal	+
ENSMUSG00000032715	Trib3	universal	+
ENSMUSG00000034266	Batf	universal	+
ENSMUSG00000034855	Cxcl10	universal	+
ENSMUSG00000035356	Nfkbiz	universal	+
ENSMUSG00000039934	A530088I07Rik	universal	+
ENSMUSG00000053560	Ier2	universal	+
ENSMUSG00000000078	---	universal	-
ENSMUSG00000000435	Myf5	universal	-
ENSMUSG00000000628	Hk2	universal	-
ENSMUSG00000000732	Icoslg	universal	-
ENSMUSG00000000982	Ccl3	universal	-
ENSMUSG00000001627	Ifrd1	universal	-
ENSMUSG00000001707	Eef1e1	universal	-
ENSMUSG00000003283	Hck	universal	-
ENSMUSG00000003382	---	universal	-
ENSMUSG00000004837	Grap	universal	-
ENSMUSG00000006818	Sod2	universal	-
ENSMUSG00000007872	Idb3	universal	-
ENSMUSG00000010755	Cars	universal	-
ENSMUSG00000011008	Mcoln2	universal	-
ENSMUSG00000011179	Odc1	universal	-
ENSMUSG00000013846	St3gal1	universal	-
ENSMUSG00000015396	Cd83	universal	-
ENSMUSG00000015837	Sqstm1	universal	-
ENSMUSG00000016487	Ppfibp1	universal	-
ENSMUSG00000016496	Pdcd1lg1	universal	-
ENSMUSG00000017144	Rhoe	universal	-
ENSMUSG00000017418	Arl8	universal	-
ENSMUSG00000017652	Tnfrsf5	universal	-
ENSMUSG00000017765	Slc12a4	universal	-
ENSMUSG00000018848	Rars	universal	-
ENSMUSG00000018899	Irf1	universal	-
ENSMUSG00000018916	Csf2	universal	-
ENSMUSG00000018920	Cxcl16	universal	-
ENSMUSG00000018930	Ccl4	universal	-
ENSMUSG00000019970	Sgk	universal	-
ENSMUSG00000020077	Prg1	universal	-
ENSMUSG00000020120	Plek	universal	-
ENSMUSG00000020184	Mdm2	universal	-
ENSMUSG00000020205	Phlda1	universal	-
ENSMUSG00000020275	Rel	universal	-
ENSMUSG00000020644	Idb2	universal	-
ENSMUSG00000020696	1700051E09Rik	universal	-
ENSMUSG00000021250	Fos	universal	-
ENSMUSG00000021281	---	universal	-
ENSMUSG00000021457	Syk	universal	-
ENSMUSG00000021701	Plk2	universal	-
ENSMUSG00000021895	Arhgef3	universal	-
ENSMUSG00000021929	Kpna3	universal	-
ENSMUSG00000021930	6330409N04Rik	universal	-
ENSMUSG00000022066	Entpd4	universal	-
ENSMUSG00000022272	Myo10	universal	-
ENSMUSG00000022280	Rnf19	universal	-
ENSMUSG00000022346	Myc	universal	-
ENSMUSG00000022508	Bcl6	universal	-
ENSMUSG00000022529	Zfp263	universal	-
ENSMUSG00000022876	Samsn1	universal	-
ENSMUSG00000022895	Ets2	universal	-
ENSMUSG00000023067	Cdkn1a	universal	-
ENSMUSG00000023087	Ccrn4l	universal	-
ENSMUSG00000023336	Wfdc1	universal	-
ENSMUSG00000024014	Pim1	universal	-
ENSMUSG00000024190	Dusp1	universal	-
ENSMUSG00000024360	Etf1	universal	-
ENSMUSG00000024587	Nars	universal	-
ENSMUSG00000024613	Tcof1	universal	-
ENSMUSG00000024772	Ehd1	universal	-
ENSMUSG00000024953	Prdx5	universal	-
ENSMUSG00000025278	Flnb	universal	-
ENSMUSG00000025314	Ptprj	universal	-
ENSMUSG00000025340	Rabgef1	universal	-
ENSMUSG00000025383	Il23a	universal	-
ENSMUSG00000025959	Klf7	universal	-
ENSMUSG00000026358	Rgs1	universal	-
ENSMUSG00000026380	Tcfcp2l1	universal	-
ENSMUSG00000026470	---	universal	-
ENSMUSG00000026628	Atf3	universal	-
ENSMUSG00000026872	Zfhx1b	universal	-
ENSMUSG00000026875	Traf1	universal	-
ENSMUSG00000026981	Il1rn	universal	-
ENSMUSG00000027276	Jag1	universal	-
ENSMUSG00000027381	Bcl2l11	universal	-
ENSMUSG00000027399	Il1a	universal	-
ENSMUSG00000027427	---	universal	-
ENSMUSG00000027646	---	universal	-
ENSMUSG00000027660	Skil	universal	-
ENSMUSG00000027737	9930009M05Rik	universal	-
ENSMUSG00000027800	Tm4sf1	universal	-
ENSMUSG00000028163	Nfkb1	universal	-
ENSMUSG00000028179	Cth	universal	-
ENSMUSG00000028214	Gem	universal	-
ENSMUSG00000028300	3110043O21Rik	universal	-
ENSMUSG00000028599	Tnfrsf1b	universal	-
ENSMUSG00000028630	1810038L18Rik	universal	-
ENSMUSG00000028634	Hivep3	universal	-
ENSMUSG00000028793	Ibrdc3	universal	-
ENSMUSG00000028967	1300002F13Rik	universal	-
ENSMUSG00000029108	Pcdh7	universal	-
ENSMUSG00000029446	Psph	universal	-
ENSMUSG00000029467	Atp2a2	universal	-
ENSMUSG00000029553	Tcfec	universal	-
ENSMUSG00000030142	Clec4e	universal	-
ENSMUSG00000030162	---	universal	-
ENSMUSG00000030203	Dusp16	universal	-
ENSMUSG00000030268	Bcat1	universal	-
ENSMUSG00000030409	---	universal	-
ENSMUSG00000030560	---	universal	-
ENSMUSG00000030717	Nupr1	universal	-
ENSMUSG00000030830	Itgal	universal	-
ENSMUSG00000031328	Flna	universal	-
ENSMUSG00000031530	Dusp4	universal	-
ENSMUSG00000031770	Herpud1	universal	-
ENSMUSG00000031779	---	universal	-
ENSMUSG00000031790	Mmp15	universal	-
ENSMUSG00000032089	Il10ra	universal	-
ENSMUSG00000032369	Plscr1	universal	-
ENSMUSG00000032487	Ptgs2	universal	-
ENSMUSG00000032578	Cish	universal	-
ENSMUSG00000033730	Egr3	universal	-
ENSMUSG00000033917	MGI:1891827	universal	-
ENSMUSG00000034612	1110020P09Rik	universal	-
ENSMUSG00000035235	Trim13	universal	-
ENSMUSG00000035385	Ccl2	universal	-
ENSMUSG00000035678	Tnfsf9	universal	-
ENSMUSG00000036398	Ppp1r11	universal	-
ENSMUSG00000037053	Azgp1	universal	-
ENSMUSG00000037242	Clic4	universal	-
ENSMUSG00000037405	Icam1	universal	-
ENSMUSG00000037580	Gch1	universal	-
ENSMUSG00000037820	Tgm2	universal	-
ENSMUSG00000037868	Egr2	universal	-
ENSMUSG00000038067	Csf3	universal	-
ENSMUSG00000038151	---	universal	-
ENSMUSG00000038418	Egr1	universal	-
ENSMUSG00000038508	Gdf15	universal	-
ENSMUSG00000038679	Trps1	universal	-
ENSMUSG00000039910	Cited2	universal	-
ENSMUSG00000039942	---	universal	-
ENSMUSG00000040010	Slc7a5	universal	-
ENSMUSG00000040026	Saa1	universal	-
ENSMUSG00000040435	Myd116	universal	-
ENSMUSG00000040511	Pvr	universal	-
ENSMUSG00000041153	BC010311	universal	-
ENSMUSG00000042129	Rassf4	universal	-
ENSMUSG00000042349	Ikbke	universal	-
ENSMUSG00000042406	Atf4	universal	-
ENSMUSG00000042608	2310004N11Rik	universal	-
ENSMUSG00000042622	Maff	universal	-
ENSMUSG00000042677	BC036563	universal	-
ENSMUSG00000043421	2310016C08Rik	universal	-
ENSMUSG00000043953	Ccrl2	universal	-
ENSMUSG00000044080	S100a1	universal	-
ENSMUSG00000044676	Zfp612	universal	-
ENSMUSG00000045502	Gpr109b	universal	-
ENSMUSG00000045664	Cdc42ep2	universal	-
ENSMUSG00000047407	Tgif	universal	-
ENSMUSG00000047945	Mlp	universal	-
ENSMUSG00000048216	Gpr85	universal	-
ENSMUSG00000049800	Sertad2	universal	-
ENSMUSG00000050370	Ch25h	universal	-
ENSMUSG00000050533	Cflar	universal	-
ENSMUSG00000050578	Mmp13	universal	-
ENSMUSG00000051379	Flrt3	universal	-
ENSMUSG00000052684	Jun	universal	-
ENSMUSG00000052837	Junb	universal	-
ENSMUSG00000053113	Socs3	universal	-
ENSMUSG00000056214	Pard6g	universal	-
ENSMUSG00000056749	Nfil3	universal	-
ENSMUSG00000061024	Rrs1	universal	-
ENSMUSG00000062515	Fabp4	universal	-
ENSMUSG00000063234	Gpr84	universal	-
ENSMUSG00000064289	Tank	universal	-
ENSMUSG00000066152	Slc31a2	universal	-
ENSMUSG00000067284	Hspa1b	universal	-
ENSMUSG00000069662	Marcks	universal	-
ENSMUSG00000070426	Rnf121	universal	-
ENSMUSG00000071842	Pstpip2	universal	-
