# Supplementary material for: Functional genomic delineation of TLR-induced transcriptional networks
Source: BMC Genomics. 2007 Oct 29;8:394. doi: 10.1186/1471-2164-8-394 (PMC2175519; doi:10.1186/1471-2164-8-394)
Supplement: Additional file 2 — The mean expression pattern of each gene cluster (representative genes of each cluster are shown in Figure 2A). [file 1471-2164-8-394-S2.xls]

## Sheet: Mean expression
Mean induction fold of genes in each cluster for each stimulator
cluster	LPS	CPG	PAM2	PAM3	PIC	R848	# of genes
LPS	2.10369	1.22387	1.20778	1.25964	1.3153	1.20953	208
CPG	1.26356	2.11462	1.22758	1.2501	1.23652	1.21361	118
PAM2	1.3134	1.21263	1.95976	1.23961	1.30747	1.1986	59
PAM3	1.27823	1.22952	1.26021	2.03239	1.25496	1.26086	130
PIC	1.28887	1.14808	1.2089	1.20897	2.03941	1.14806	272
R848	1.26081	1.3016	1.30995	1.30266	1.26697	2.01451	78
LPS+PIC	3.85169	1.16408	1.21031	1.2656	2.93425	1.20433	85
universal	8.37669	5.66938	4.87658	5.778	4.79849	6.11834	204
